# Supplementary material for: Preoperative overweight and obesity do not cause inferior outcomes following open-wedge high tibial osteotomy: A retrospective cohort study of 123 patients
Source: PLoS One. 2023 Jan 20;18(1):e0280687. doi: 10.1371/journal.pone.0280687 (PMC9858777; doi:10.1371/journal.pone.0280687)
Supplement: S1 Data — (XLSX) [file pone.0280687.s001.xlsx]

## Sheet: Sheet1
ID	group	BMI	age	male	OA_grade	manual_laborers	pain_walking_preop	pain_going up or down stairs_preop	pain_sitting or lying_preop	pain_standing upright_preop	pain_walking_12mo	pain_going up or down stairs_12mo	pain_sitting or lying_12mo	pain_standing upright_12mo	pain_walking_24mo	pain_going up or down stairs_24mo	pain_sitting or lying_24mo	pain_standing upright_24mo	WOMACfunction_preop(0-100)	WOMACfunction_12mo(0-100)	WOMACfunction_24mo(0-100)	mTFA_preop	mTFA_postop	mTFA_12mo	mTFA_24mo	TTA_preop	TTA_postop	TTA_12mo	TTA_24mo	soft_tissue_irritation	wound_infection	nonunion	conversion_to_TKA	dornor_site_numbness
001	Normal	24.3911	61	1	4	1	7.5	7.5	5	7.5	0	0	0	0	0	0	0	0	30.8824	94.1176	100	190.9	180.6	177	174.4	81.9	93.4	95.8	95.7	0	0	0	0	0
002	overweight	27.1111	61	0	4	1	7.5	10	7.5	7.5	1.5	0	0	0	1.5	0	0	0	8.82353	88.2	88.2353	189.4	175.3	171.6	167.1	85	101.4	98.8	99.3	0	0	0	0	0
003	obese	33.0089	64	0	3	1	7.5	7.5	5	7.5	1.5	1.5	0	1.5	0	0	0	0	30.8824	85.2941	100	187	175.2	174.7	175.1	86.7	100	100.5	99	0	0	0	0	0
004	Normal	22.8269	62	0	3	1	7.5	7.5	5	7.5	2	2	2	2	2	2	2	2	30.8824	70.5882	30.8824	187.9	175.8	181.1	180.6	82.9	94.7	94.7	94.6	0	0	0	0	1
005	overweight	25.2081	64	0	3	1	7.5	7.5	5	7.5	2.5	0	0	2.5	2.5	0	0	2.5	30.8824	91.1765	92.6471	193.8	181	181.8	179.4	80.5	96	94.9	93	0	0	0	0	0
006	obese	31.5725	54	0	4	1	7.5	10	7.5	7.5	1.5	1.5	0	1.5	1.5	1.5	0	1.5	8.82353	88.2353	91.1765	194.9	175.6	174.1	174.9	80.8	98.3	102.6	101.1	0	0	0	0	0
007	Normal	23.8095	54	1	3	1	7.5	7.5	5	7.5	0	0	0	0	0	0	0	0	30.8824	94.1	100	187.5	176.9	181.6	178.8	83.8	91.9	91.6	91.1	0	0	0	0	0
008	overweight	25.6312	54	0	3	1	7.5	7.5	5	7.5	2.5	2.5	0	2.5	2.5	2.5	0	2.5	30.8824	82.3529	85.2941	187.3	179.5	179.1	180	85	96.9	95.2	95.6	0	1	0	0	0
009	overweight	26.7759	48.5833	0	4	1	7.5	10	7.5	7.5	2.5	2.5	2.5	2.5	2.5	2.5	2.5	2.5	8.82353	54.4118	54.4118	186.6	175.3	177.9	180.8	87.1	99	95.6	94.3	0	0	0	0	0
010	overweight	25.2994	65	0	3	1	7.5	7.5	5	7.5	1.5	1.5	1.5	1.5	0	0	0	0	30.8824	94.1176	100	188	178.6	179.1	177	84.8	92.3	93.4	94.1	0	0	0	0	0
011	Normal	24.064	65	0	3	1	7.5	7.5	5	7.5	2.5	2.5	0	2.5	2.5	2.5	0	2.5	30.8824	82.3529	82.3529	188.9	172.6	174	172.8	84.6	95.2	93.8	93.8	0	0	0	0	0
012	overweight	27.9	58	1	3	1	7.5	7.5	5	7.5	2.5	2.5	2.5	2.5	5	5	2.5	5	30.8824	52.9412	52.9412	188	180.3	181	181	82.5	89.5	89	91.7	0	0	0	0	0
013	obese	35.2889	57	0	3	1	7.5	7.5	5	7.5	2.5	2.5	2.5	2.5	2.5	2.5	0	2.5	30.8824	52.9412	76.4706	191.9	173.9	175.1	175.7	81.4	97.5	97.6	99.3	0	0	0	0	0
014	overweight	28.5992	59	0	3	1	7.5	7.5	5	7.5	2.5	2.5	2.5	2.5	2.5	2.5	0	2.5	30.8824	82.3529	85.3	190	174.5	175.6	175.5	86.7	98.8	99.5	98.9	0	0	0	0	0
015	obese	31.2314	58	1	4	1	7.5	10	7.5	7.5	1.5	1.5	0	1.5	0	0	0	2.5	8.82353	88.2353	94.1176	193.2	178.6	182.6	181	83.2	97.6	95.4	95.4	0	0	0	0	0
016	obese	35.651	50	0	3	1	7.5	7.5	5	7.5	0	0	0	0	0	0	0	0	30.8824	94.1	97.1	187.3	174.9	177.8	177.4	86.6	93.9	95.7	94.5	0	0	0	0	0
017	Normal	22.1688	63	1	3	1	7.5	7.5	5	7.5	1.5	1.5	1.5	1.5	0	0	0	0	30.8824	94.1	100	189.7	178.9	181.1	180.6	83.8	91.5	93	90.2	0	0	0	0	0
018	overweight	26.1392	54	0	3	1	7.5	7.5	5	7.5	0	2.5	0	2.5	2.5	2.5	0	2.5	30.8824	77.9412	80.8824	187.1	177.2	180.2	181.7	85.7	93.6	94.7	93.4	0	0	0	0	0
019	overweight	29.7609	65	1	4	1	7.5	10	7.5	7.5	5	5	5	5	2.5	2.5	0	2.5	8.82353	67.6471	67.6471	186.8	174.4	178.4	177	88	94.4	95.3	95.3	0	0	0	0	0
020	overweight	24.9962	59	0	3	0	7.5	7.5	5	7.5	5	5	0	5	5	5	0	2.5	30.8824	64.7059	57.4	187.1	176.1	179.8	173.1	85.5	95	94.5	95	1	0	0	0	1
021	overweight	28.7543	47	1	3	0	7.5	7.5	5	7.5	1.5	0	0	0	0	0	0	0	30.8824	88.2353	88.2	188.7	178.3	178.1	178.7	82.1	93.9	94.9	92.5	0	0	0	0	1
022	Normal	23.3067	54	1	3	1	7.5	7.5	5	7.5	0	0	0	0	2.5	2.5	2.5	2.5	30.8824	92.6471	72.0588	194	174.5	185	184.4	82.5	95.6	94.9	91.5	0	0	0	0	0
023	obese	35.8782	53	0	3	1	7.5	7.5	5	7.5	1.5	0	0	0	1.5	0	0	0	30.8824	80.8824	86.7647	196	177.6	189.1	188.1	79.4	95.7	91.1	91.4	0	0	0	0	0
024	obese	33.0475	46	1	3	1	7.5	7.5	5	7.5	1.5	1.5	1.5	1.5	1.5	2.5	0	1.5	30.8824	85.2941	88.2353	192.2	180	183.3	180.4	81.4	91.6	90.8	91.5	0	0	0	0	0
025	overweight	29.7339	65	1	3	0	7.5	7.5	5	7.5	0	0	0	0	0	0	0	0	30.8824	88.2353	89.7059	191	176	180.4	180.7	86.8	99.2	98.5	98.2	0	0	0	0	0
026	Normal	21.9899	61	0	3	0	7.5	7.5	5	7.5	2.5	2.5	2.5	2.5	5	5	5	5	30.8824	69.1176	47.0588	190.1	177.3	175.7	173.9	81.7	96.7	97.7	97.4	0	0	0	0	0
027	overweight	25.896	62	0	3	0	7.5	10	7.5	10	0	0	0	0	0	0	0	0	26.4706	94.1176	97.1	190.3	174.8	175.8	178.3	84.8	100.2	99.4	96.8	0	0	0	0	1
028	Normal	23.7109	55	0	3	0	5	7.5	5	5	2.5	2.5	0	2.5	5	5	0	5	45.5882	75	69.1176	188.3	176.7	179.9	176.1	83.1	96.5	95.2	95.8	0	0	0	0	0
029	obese	34.8425	59	0	3	0	7.5	10	7.5	7.5	1.5	1.5	1.5	1.5	0	0	0	0	19.1176	92.6471	97.0588	187.4	173.2	178.6	181.2	84.2	93.2	95.5	93.5	0	0	0	0	0
030	Normal	23.8925	69	0	3	0	7.5	10	7.5	7.5	0	0	0	0	1.5	2.5	1.5	1.5	26.4706	91.1765	91.1765	190.5	175	180	181	85.8	98.7	98.6	96.2	1	0	0	0	0
031	obese	31.4495	53	1	3	1	7.5	7.5	5	7.5	2.5	2.5	2.5	2.5	5	5	5	5	30.8824	33.8235	30.8824	193	179.2	178.3	179.1	84.5	98.9	99.1	99.3	0	0	0	0	0
032	overweight	27.2399	56	1	3	1	7.5	7.5	5	7.5	1.5	1.5	1.5	1.5	0	0	0	0	30.8824	86.7647	100	189.8	175.9	181	182.7	82.6	92.4	95.4	93.9	0	0	0	0	0
033	overweight	27.4077	47	0	3	0	7.5	7.5	5	7.5	1.5	1.5	1.5	1.5	0	0	0	0	30.8824	91.1765	100	188.1	175.2	177.3	178.5	85.7	96.4	97.4	95.9	0	0	0	0	0
034	Normal	22.6	52	0	3	0	7.5	7.5	5	7.5	2.5	2.5	2.5	2.5	2.5	2.5	2.5	1.5	30.8824	73.5294	73.5294	188.7	175.1	180.2	179.5	83.1	92.8	92.1	92.5	0	0	0	0	0
035	obese	37.3	63	0	3	0	7.5	7.5	5	7.5	2.5	2.5	2.5	1.5	2.5	2.5	2.5	1.5	30.8824	80.8824	82.3529	184.9	173.2	176.2	176.8	87.4	97.4	97.8	96.8	0	0	0	0	0
036	overweight	25.9	53	1	3	1	7.5	7.5	5	7.5	2.5	5	2.5	2.5	2.5	5	2.5	2.5	30.8824	73.5294	76.4706	188.2	172.7	176.9	179.6	82.1	100.3	97.6	94.1	0	0	0	0	0
037	overweight	25	56	0	3	0	7.5	7.5	5	7.5	1.5	1.5	1.5	1.5	0	0	0	0	30.8824	70.5882	98.5294	191.9	179.2	177.6	174.8	84.7	91.3	92	92.3	0	1	0	0	0
038	Normal	23.3	58	0	3	0	7.5	7.5	5	7.5	2.5	2.5	2.5	2.5	5	5	5	5	30.8824	45.5882	45.5882	187	170.1	170.8	169.7	85.5	101.1	99.2	101	0	0	0	0	0
039	obese	31.1	49	0	3	0	7.5	7.5	5	7.5	1.5	0	0	0	1.5	2.5	0	0	30.8824	91.1765	95.5882	185.5	177.9	183	178.6	84.1	96.1	92.5	92.5	0	0	0	0	0
040	overweight	28.5	61	1	3	1	7.5	7.5	5	7.5	1.5	0	0	0	1.5	1.5	0	0	30.8824	94.1176	100	186.6	179.9	174.1	184.5	85.9	89.1	88	86.3	0	0	0	0	0
041	Normal	23.9	62	0	3	0	7.5	7.5	5	7.5	0	0	0	0	0	0	0	0	30.8824	94.1176	100	187.3	174	178.8	177.2	88.6	96.3	94.5	93.1	0	0	0	0	0
042	overweight	27.9	61	0	3	0	5	5	5	0	0	0	0	0	0	0	0	0	45.5882	67.6471	67.6471	192.9	175.8	178.8	177.3	85.1	99.5	100.6	100.9	0	0	1	0	0
043	overweight	29.3	60	0	4	0	7.5	7.5	5	7.5	2.5	2.5	2.5	2.5	2.5	2.5	2.5	2.5	30.8824	75	75	188.1	178.4	179.9	184.8	85.2	94.3	94.2	92.3	0	0	0	0	0
044	overweight	26.7	56	0	3	0	5	5	2.5	5	0	2.5	2.5	0	0	2.5	2.5	0	50	91.1765	94.1176	192.9	178.7	176.6	172.3	83.2	97.9	98.5	99.5	0	0	0	0	0
045	Normal	24.7	67	0	3	0	5	7.5	5	5	5	5	0	5	5	5	0	5	41.1765	77.9412	80.8824	189.2	172.5	179.6	179.8	88	100.6	101.1	99	0	0	0	0	0
046	Normal	21.2	51	0	4	0	2.5	10	0	0	0	0	0	0	0	0	0	0	77.9412	91.1765	97.0588	188.5	180.2	178.1	176.2	85.1	94.4	93.8	95.1	0	0	0	0	0
047	obese	31.6	67	1	3	0	5	5	2.5	2.5	0	0	0	0	0	0	0	0	60.2941	91.1765	91.1765	193.2	180.7	182.8	177.9	84.6	95.7	94.4	92.5	0	0	0	0	0
048	obese	30.3	64	1	3	0	7.5	10	5	5	2.5	2.5	0	2.5	2.5	2.5	0	2.5	26.4706	67.6471	77.9412	191.9	176.2	176.1	178.6	85.3	97.6	96.2	95.4	0	0	0	0	0
049	Normal	22.9	54	0	3	1	5	5	2.5	5	0	0	0	0	0	0	0	0	72.0588	92.6471	92.6471	195.4	175.3	182.7	179	80.7	97.1	96.5	93.4	0	0	0	0	0
050	overweight	25.9	52	0	4	1	7.5	7.5	5	7.5	0	0	0	0	0	0	0	0	30.8824	100	100	192.2	177.7	177.7	177	80.4	91.5	91.1	90.9	0	0	0	0	0
051	obese	36.4	53	0	4	0	5	7.5	2.5	5	0	0	0	0	0	0	0	0	36.7647	80.8824	80.8824	195.5	177.8	179.8	178.4	85.5	100.7	96.2	97.9	0	0	0	0	0
052	obese	36.3	55	1	3	0	5	5	5	5	0	0	0	0	0	0	0	0	39.7059	80.8824	80.8824	191.4	176.8	178.2	180.6	84.3	96	95.5	95.5	0	0	0	0	0
053	Normal	23.2	57	1	3	0	7.5	7.5	2.5	5	0	0	0	0	0	0	0	0	41.1765	92.6471	92.6471	190.6	175.5	171.6	175.2	83.8	98.1	100.2	98.9	0	0	0	0	0
054	overweight	28.3	57	1	4	1	2.5	5	5	5	0	0	0	0	0	0	0	0	60.2941	97.0588	97.0588	190.5	174.6	177.8	178.7	92.3	97	97.3	98.6	0	0	0	0	0
055	obese	31.9	58	0	4	0	7.5	7.5	5	7.5	0	2.5	2.5	2.5	0	0	0	0	32.3529	69.1176	79.4	192.4	175.7	177.7	176.7	85.4	98.2	97.5	95.9	0	0	0	0	0
056	overweight	29.8	60	0	3	0	2.5	7.5	2.5	5	2.5	5	0	2.5	0	0	0	0	47.0588	70.5882	88.2	186.1	176.4	179.1	175	86.7	93.2	92.4	98.8	0	0	0	0	0
057	overweight	26.6	63	0	3	1	5	5	2.5	5	5	5	0	5	0	5	0	5	64.7059	70.5882	72.1	190.4	173.2	174.4	174.5	88	99.5	97.5	99.3	0	0	0	0	0
058	overweight	28.5	66	1	3	0	5	7.5	7.5	2.5	2.5	5	5	2.5	2.5	5	5	2.5	41.1765	60.2941	41.1765	190.2	177.9	175	176.2	81.6	95.5	95.1	94.8	0	0	0	0	0
059	overweight	25.5	60	1	4	0	5	5	0	5	0	0	0	0	0	0	0	0	55.9	100	100	190.8	174.6	177.1	177.1	83.1	97.9	92	95.4	0	0	0	0	0
060	overweight	26.2	67	0	3	1	5	7.5	2.5	2.5	2.5	2.5	2.5	2.5	0	0	0	0	42.6471	52.9412	88.2	186.3	174.7	176.9	176.1	86.4	96.4	93.4	95.5	0	0	0	0	0
061	obese	34.3	35	1	3	1	10	10	7.5	7.5	5	5	0	0	5	5	0	0	44.1176	75	75	188.7	178.2	181.5	183	83.6	94.6	91.7	91.4	0	0	0	0	0
062	Normal	24.3	52	1	4	0	5	5	5	7.5	2.5	2.5	0	0	2.5	2.5	0	0	69.1176	76.4706	76.4706	193.4	175.8	177.3	179	84.5	96.7	97.6	97.8	0	0	0	0	0
063	Normal	22.3	63	0	3	0	7.5	7.5	2.5	5	0	5	0	0	0	2.5	0	0	75	77.9412	92.6471	187.8	174.3	178.6	178.4	87.7	95.5	93.6	92	0	0	0	0	0
064	overweight	25	43	0	3	0	2.5	7.5	5	5	0	0	0	0	0	0	0	0	51.5	100	98.5294	188	176.8	179.7	181.8	87.2	95.9	95.1	95.3	0	0	0	0	0
065	obese	33	56	1	3	1	2.5	5	0	5	0	0	0	0	0	0	0	0	67.6471	97.0588	97.0588	190.2	176	177.9	178.8	85.9	98.8	95.5	97.1	0	0	0	0	0
066	obese	33.1	62	1	3	1	5	7.5	5	5	0	2.5	0	0	0	2.5	0	0	39.7059	82.3529	82.3529	187.2	172.4	175.8	175.3	84.7	98.8	94.9	97.7	0	0	0	0	0
067	Normal	24.6	51	0	3	0	5	5	2.5	2.5	0	0	0	0	0	0	0	0	69.1176	97.0588	97.0588	189.6	177.8	175.6	178	89.3	92.4	94.2	91.3	0	0	0	0	0
068	obese	31.3	65	0	4	1	2.5	2.5	2.5	2.5	0	0	1.5	0	0	0	1.5	0	61.7647	66.1765	66.1765	189.1	173.9	174.5	175.6	86.3	98.5	98.2	96.4	0	0	0	0	0
069	Normal	24.4	56	1	3	1	7.5	7.5	5	7.5	1.5	1.5	0	1.5	1.5	1.5	0	1.5	30.8824	98.5294	98.5294	189.5	178.4	180.3	177.9	83.7	94.5	95.3	94.4	0	0	0	0	0
070	overweight	28.3	61	0	3	0	5	7.5	5	2.5	0	0	0	0	0	0	0	0	38.2353	100	100	189.6	178.5	183.7	183.8	83.7	91.4	92.1	89.2	0	0	0	0	0
071	overweight	25.9	75	0	3	0	7.5	7.5	5	5	5	5	5	5	5	5	0	0	51.4706	66.1765	66.1765	188.9	170.8	171.7	170.7	86.1	94.8	95.1	95	0	0	0	0	0
072	obese	30.4	63	0	4	0	2.5	5	2.5	7.5	2.5	2.5	0	2.5	2.5	2.5	0	2.5	38.2353	76.4706	76.4706	194.5	174.1	176	174.9	84.2	100	97.7	98	0	0	0	0	0
073	overweight	26.6	65	0	3	0	2.5	7.5	2.5	5	0	0	0	0	0	0	0	0	61.7647	91.1765	91.1765	187.9	177.4	179.7	179.5	85.4	91.2	89.8	90.1	0	0	0	0	0
074	overweight	27.4	54	0	3	0	7.5	10	5	5	0	0	0	0	2.5	2.5	2.5	2.5	48.5294	94.1176	72.0588	186.8	173.5	170.2	171.8	83.3	96.4	97.5	95	0	0	0	0	0
075	obese	32.7	55	0	3	0	5	7.5	2.5	5	0	0	0	0	0	0	0	0	50	89.2857	95.5882	187.2	176.2	177.9	176.3	87	97.1	94.2	96.6	0	0	0	0	0
076	obese	36.5	58	0	3	0	5	5	2.5	5	2.5	2.5	2.5	2.5	2.5	2.5	2.5	2.5	55.9	73.5294	73.5294	193	170.7	172.7	174	83	101.4	103	89.4	0	0	0	0	0
077	overweight	25.5	56	0	3	1	2.5	7.5	0	2.5	1.5	1.5	0	0	1.5	1.5	0	0	63.2353	98.5294	98.5294	188.4	177.9	177.6	180.8	86.8	97.6	96.3	94.8	0	0	0	0	0
078	Normal	23.5	56	0	3	0	5	7.5	0	7.5	1.5	1.5	0	0	1.5	1.5	0	0	61.7647	83.8235	83.8235	189.8	177.6	179.5	179.1	89.2	94.9	93.9	93.4	0	0	0	0	0
079	Normal	24.6	66	1	3	0	7.5	7.5	5	7.5	1.5	0	0	0	0	0	0	0	30.8824	91.1765	94.1176	187.9	180.3	179.7	180.5	83.3	95.3	96.8	96.8	0	0	0	0	0
080	overweight	25.4	66	0	4	0	7.5	7.5	5	7.5	0	0	0	0	0	0	0	0	30.8824	82.3529	82.3529	187	177.8	177.6	179.3	87.4	96.4	97.3	92.9	0	0	0	0	0
081	Normal	24.9	68	0	3	0	7.5	7.5	2.5	5	5	5	2.5	2.5	7.5	7.5	5	7.5	55.8824	66.1765	55.8824	189	178.5	182.6	180.7	88	92.8	92.4	90.9	0	0	0	0	0
082	overweight	25.4	69	0	3	1	7.5	7.5	5	7.5	1.5	0	0	0	0	0	0	0	30.8824	92.6471	97.1	186.1	172.1	177.1	175.8	83.5	93.8	91.4	94	0	0	0	0	0
083	obese	30.1	59	1	4	1	5	5	5	5	0	0	0	0	0	0	0	0	60.2941	100	100	187.8	179	181.2	174.5	87	94.8	94	94.1	0	0	0	0	0
084	Normal	22	66	0	3	0	7.5	5	2.5	5	0	0	0	0	0	0	0	0	66.1765	88.2353	88.2353	186.4	171.3	175.7	175.7	88.2	101.9	99.9	100.9	0	0	0	0	0
085	overweight	29.4	58	1	3	0	2.5	5	2.5	2.5	1.5	0	0	0	0	0	0	0	54.4118	76.4706	76.4706	190.3	174.3	178	175.6	88.7	95.8	95.7	94.4	0	0	0	0	0
086	obese	34.4	68	0	3	0	10	10	2.5	7.5	2.5	2.5	0	0	2.5	2.5	0	0	27.9412	57.3529	57.3529	189.6	174.2	176.8	175.1	87	102.2	100.3	100.1	0	0	0	0	0
087	overweight	26.5	52	0	3	1	2.5	5	2.5	5	2.5	2.5	0	2.5	2.5	0	0	0	61.7647	72.0588	88.2	189	181.4	184.9	183.3	85.7	91.2	91.2	91.3	0	0	0	0	0
088	obese	32.1	69	0	3	0	7.5	7.5	5	7.5	2.5	2.5	0	2.5	2.5	2.5	0	2.5	30.8824	60.2941	60.2941	187.9	176.4	179.5	180.3	85.1	95.2	95.2	93.6	0	0	0	0	0
089	obese	30.3	48	1	3	1	7.5	7.5	5	7.5	2.5	2.5	0	2.5	7.5	7.5	5	7.5	30.8824	72.0588	30.8824	187.9	175.5	180.1	194.1	83.8	94.8	95.6	82.6	0	0	0	0	0
090	overweight	29.1	62	0	3	0	7.5	5	5	7.5	2.5	2.5	2.5	2.5	2.5	2.5	0	0	44.1176	69.1176	83.8	187.9	176.6	184.9	184.2	85.4	94	95.2	94.6	0	0	0	0	0
091	overweight	25.8	55	0	3	0	2.5	7.5	2.5	2.5	0	0	0	0	1.5	0	0	0	48.5	64.7059	64.7	186.4	177.1	174.8	177.3	87.3	95.5	96	96.5	0	0	0	0	0
092	overweight	26.8	71	0	4	1	5	7.5	2.5	5	1.5	1.5	0	1.5	0	0	0	0	69.1	89.7059	97.1	196.1	172.8	180.3	171.7	82.9	96.9	97.4	98.9	0	0	0	0	0
093	overweight	28.7	71	0	3	0	10	10	2.5	5	0	0	0	0	0	0	0	0	32.3529	97.0588	97.0588	190.4	175.9	177.6	176.9	80.3	93.2	94.5	95.2	0	0	0	0	0
094	overweight	29.6	64	0	3	0	5	10	7.5	7.5	2.5	2.5	0	2.5	2.5	2.5	0	2.5	38.2353	69.1176	69.1176	191.8	182.4	176.8	181.4	84.3	97.5	95.8	95.7	0	0	0	0	0
095	Normal	24.6	62	0	3	0	2.5	5	2.5	2.5	0	0	0	0	1.5	2.5	0	0	70.5882	89.7059	92.6471	182.3	172.9	174.8	173.2	87.5	94.3	93.3	97.7	0	0	0	0	0
096	obese	32	59	0	3	0	7.5	7.5	5	5	5	5	0	5	5	5	0	5	35.2941	76.4706	76.4706	186.6	178	185.6	178.1	85.2	95.3	93	92.9	0	0	0	0	0
097	overweight	27.8	60	0	4	0	7.5	10	2.5	7	1.5	1.5	1.5	1.5	0	0	0	0	30.8824	79.4118	100	190.1	180.8	184.1	182.6	86.4	93.3	92.9	91.9	1	0	0	0	0
098	overweight	26.5	61	1	4	1	5	5	5	5	0	1.5	0	0	0	1.5	0	0	73.5294	95.5882	95.5882	200.8	180.5	181	180	80.3	99.6	99.5	99.6	0	0	0	0	0
099	overweight	25.6	62	1	3	0	7.5	7.5	0	0	0	0	0	0	0	0	0	0	66.1765	95.5882	95.5882	188.3	181.1	181.3	176	87	94	90.9	98.8	0	0	0	0	0
100	overweight	26.8	59	0	3	0	5	5	2.5	5	0	0	0	1.5	2.5	0	0	1.5	58.8235	89.7059	88.2353	188.7	178.5	184.9	176	83.3	91.9	91.5	98.8	0	0	0	0	0
101	overweight	27.5	62	0	4	0	5	7.5	5	5	0	0	0	0	0	0	0	0	48.5294	76.4706	76.4706	184.5	177.5	173.9	173.7	84.5	94.2	93.7	93.3	0	0	0	0	0
102	obese	30.5	67	1	4	0	7.5	7.5	2.5	5	0	0	0	0	0	0	0	0	44.1176	95.6	95.6	192.6	177.5	180.7	174.6	82.3	97	96.5	97.5	0	0	0	0	0
103	overweight	26.2	63	0	3	0	5	7.5	2.5	7.5	0	0	0	0	0	0	0	0	47.0588	83.8	83.8235	185.7	179.1	184.4	183.9	85.2	91.7	92.1	89.2	0	0	0	0	0
104	obese	33.6	63	0	4	0	5	5	5	7.5	0	0	0	0	1.5	2.5	0	0	48.5	80.8824	80.8824	188.9	178.7	179.3	181.9	79.2	93.1	88.2	90.4	1	0	0	0	0
105	overweight	26	64	1	3	1	5	5	2.5	5	1.5	1.5	1.5	1.5	1.5	1.5	1.5	1.5	70.6	98.5	100	188.6	176.8	177.3	181.8	86.4	96.1	95.6	95.5	0	0	0	0	0
106	overweight	26.9	60	1	3	1	2.5	5	2.5	2.5	1.5	0	0	0	0	0	0	0	73.5	80.8824	80.8824	189	178.4	179.1	181.6	84.3	94.2	92.8	92.5	0	0	0	0	0
107	Normal	21.8	50	0	3	1	2.5	2.5	2.5	2.5	0	0	0	0	0	0	0	0	75	97.0588	97.0588	184.9	177	178	177.9	84.2	95.7	93.9	94.3	0	0	0	0	0
108	overweight	26.6	67	0	3	0	7.5	7.5	7.5	7.5	0	0	0	0	0	0	0	0	52.9	91.1765	97.1	188.1	177.5	179.8	179	82.4	92.2	92.3	92.4	0	0	0	0	0
109	overweight	26.6	62	0	4	0	5	7.5	2.5	5	2.5	2.5	0	2.5	2.5	2.5	0	2.5	42.6	64.7059	50	185.3	179.7	186.4	184.2	90	94.9	95.2	90	0	0	0	0	0
110	obese	30.1	59	0	4	0	2.5	5	2.5	5	0	0	0	0	0	0	0	0	51.5	95.5882	95.6	189.4	178	181.1	183.6	83.9	91.1	93.8	91.5	0	0	0	0	0
111	obese	31	64	0	3	1	7.5	7.5	2.5	7.5	5	2.5	0	2.5	5	2.5	0	2.5	36.7647	66.2	66.2	186.3	175.5	176.8	179.8	81	90.3	92.3	90.9	0	0	0	0	0
112	overweight	29.6	53	0	4	0	7.5	7.5	7.5	7.5	0	0	0	0	0	0	0	0	27.9412	97.0588	97.1	189.1	177.7	175.3	175.4	82.5	92.8	96.3	95.8	0	0	0	0	0
113	Normal	24	66	1	4	1	7.5	10	7.5	7.5	2.5	0	0	0	0	0	0	0	32.3529	91.2	98.5	189.5	173.8	174.3	171.2	85.9	96	95.8	98.9	0	0	0	0	0
114	overweight	27	69	0	4	0	7.5	10	5	5	0	0	0	0	0	0	0	0	33.8	88.2	88.2353	186.1	175.3	180.2	182	86.2	95.4	95.1	93.7	0	0	0	0	0
115	obese	30.7	67	1	3	1	10	10	10	10	0	0	0	0	0	0	0	0	20.5882	75	75	187.9	180.7	180.3	181.6	86.2	92.8	93.4	94	0	0	0	0	0
116	overweight	28.1	59	0	4	1	5	5	2.5	5	1.5	1.5	1.5	1.5	1.5	1.5	1.5	1.5	52.9412	97.0588	97.0588	191.4	179.1	179.1	182.9	82.7	97.5	95.6	96.1	0	0	0	0	0
117	overweight	27.1	62	0	4	0	5	10	2.5	0	0	0	0	0	2.5	0	0	0	63.2353	91.1765	91.1765	190.2	177.3	182.4	178.9	83.7	97.2	91.9	94.7	0	1	0	0	0
118	obese	31.8	71	1	4	0	7.5	10	7.5	7.5	2.5	5	0	2.5	1.5	2.5	0	2.5	1.5	73.5294	75	196.3	173.2	173.7	173	83.1	99.9	101.6	98.8	0	0	0	0	0
119	overweight	27.1	72	0	3	0	7.5	7.5	7.5	7.5	2.5	2.5	0	2.5	2.5	2.5	0	2.5	45.5882	72.0588	72.0588	192.3	171.8	173.3	176.8	86.3	98	99.3	96.3	0	0	0	0	0
120	obese	30.9	62	0	3	0	5	7.5	7.5	5	2.5	0	0	0	0	0	0	0	27.9412	100	100	186.6	179.3	183.1	179.9	85.6	92.5	94.2	92	0	0	0	0	0
121	obese	30.7	57	0	4	0	2.5	5	2.5	5	2.5	0	0	0	0	0	0	0	69.1176	98.5294	98.5294	191.2	173.1	184.9	178.6	84.1	93.2	92.3	91.5	0	0	0	0	0
122	Normal	23.5	73	0	4	0	7.5	0	5	5	2.5	0	2.5	2.5	5	0	5	5	73.5294	89.7059	73.5294	186	178.1	183	174.3	88.8	91.9	94.3	94.6	0	0	0	0	0
123	overweight	28	59	1	4	0	5	7.5	2.5	5	0	0	0	0	0	0	0	0	69.1176	97.0588	97.0588	196.1	172.8	173.7	172.6	82.9	96.9	99.2	98.7	0	0	0	0	0
